# Supplementary material for: 1,4-Dihydroxy­quinoxaline-2,3(1H,4H)-dione
Source: Acta Crystallogr Sect E Struct Rep Online. 2008 Feb 8;64(Pt 3):o571–2. doi: 10.1107/S1600536808003784 (PMC2960817; doi:10.1107/S1600536808003784)
Supplement: Supplementary file 1 [file e-64-0o571-sup1.cif]

##############################################################################
###                                                                        ###
###        Electronic paper (Acta Crystallographica Section E)             ###
###                                                                        ###
##############################################################################
#                                                                            #
# This CIF contains the data in a paper accepted for publication in Acta     #
# Crystallographica Section E. It conforms to the requirements of Notes      #
# for Authors for Section E, and has been peer reviewed under the auspices   #
# of the IUCr Commission on Journals.                                        #
#                                                                            #
# Full details of the Crystallographic Information File format               #
# are given in the paper "The Crystallographic Information File (CIF):       #
# a New Standard Archive File for Crystallography" by S. R. Hall, F. H.      #
# Allen and I. D. Brown [Acta Cryst. (1991), A47, 655-685].                  #
#                                                                            #
# The current version of the core CIF dictionary is obtainable from          #
# ftp://ftp.iucr.org/pub/cif_core.dic. The current version number is 2.1.    #
#                                                                            #
# Software is freely available for graphical display of the structure(s) in  #
# this CIF.  For information consult the CIF home page http://www.iucr.org/  #
# cif/home.html                                                              #
#                                                                            #
##############################################################################
                                             
data_I
_audit_creation_method     SHELXL-97
_chemical_name_systematic
;
1,4-Dihydroxyquinoxaline-2,3(1<i>H</i>,4<i>H</i>)-dione
;
_chemical_name_common     ?
_chemical_formula_moiety     'C8 H6 N2 O4'
_chemical_formula_sum     'C8 H6 N2 O4'
_chemical_formula_iupac     'C8 H6 N2 O4'
_chemical_formula_weight     194.15
_chemical_melting_point     ?
_symmetry_cell_setting     orthorhombic
_symmetry_space_group_name_H-M     'C 2 2 21'
_symmetry_space_group_name_Hall     'C 2c 2'
loop_
    _symmetry_equiv_pos_as_xyz
    'x, y, z'
    '-x, -y, z+1/2'
    '-x, y, -z+1/2'
    'x, -y, -z'
    'x+1/2, y+1/2, z'
    '-x+1/2, -y+1/2, z+1/2'
    '-x+1/2, y+1/2, -z+1/2'
    'x+1/2, -y+1/2, -z'
_cell_length_a     4.2562(6)
_cell_length_b     17.630(3)
_cell_length_c     10.4775(17)
_cell_angle_alpha     90.00
_cell_angle_beta     90.00
_cell_angle_gamma     90.00
_cell_volume     786.2(2)
_cell_formula_units_Z     4
_cell_measurement_reflns_used     20
_cell_measurement_theta_min     14
_cell_measurement_theta_max     16
_cell_measurement_temperature     294(2)
_exptl_crystal_description     plates
_exptl_crystal_colour     Colourless
_exptl_crystal_size_max     0.50
_exptl_crystal_size_mid     0.20
_exptl_crystal_size_min     0.10
_exptl_crystal_density_diffrn     1.640
_exptl_crystal_density_meas     ?
_exptl_crystal_density_method     'not measured'
_exptl_crystal_F_000     400
_exptl_absorpt_coefficient_mu     0.135
_exptl_absorpt_correction_type     none
_exptl_absorpt_process_details     ?
_exptl_absorpt_correction_T_min     ?
_exptl_absorpt_correction_T_max     ?
_exptl_special_details
;
;
_diffrn_ambient_temperature     294(2)
_diffrn_radiation_type     MoK\a
_diffrn_radiation_wavelength     0.71073
_diffrn_radiation_source     'fine-focus sealed tube'
_diffrn_radiation_monochromator     graphite
_diffrn_measurement_device_type     'Nicolet P3'
_diffrn_measurement_method     'Wyckoff scan'
_diffrn_detector_area_resol_mean     ?
_diffrn_reflns_number     1004
_diffrn_reflns_av_R_equivalents     0.0223
_diffrn_reflns_av_sigmaI/netI     0.0268
_diffrn_reflns_theta_min     2.31
_diffrn_reflns_theta_max     26.96
_diffrn_reflns_theta_full     26.96
_diffrn_measured_fraction_theta_max     1.000
_diffrn_measured_fraction_theta_full     1.000
_diffrn_reflns_limit_h_min     0
_diffrn_reflns_limit_h_max     5
_diffrn_reflns_limit_k_min     0
_diffrn_reflns_limit_k_max     22
_diffrn_reflns_limit_l_min     -13
_diffrn_reflns_limit_l_max     13
_diffrn_standards_number     3
_diffrn_standards_interval_count     50
_diffrn_standards_interval_time     ?
_diffrn_standards_decay_%     2
_refine_special_details
;
 Refinement of F^2^ against ALL reflections.  The weighted R-factor wR and
 goodness of fit S are based on F^2^, conventional R-factors R are based
 on F, with F set to zero for negative F^2^. The threshold expression of
 F^2^ > 2sigma(F^2^) is used only for calculating R-factors(gt) etc. and is
 not relevant to the choice of reflections for refinement.  R-factors based
 on F^2^ are statistically about twice as large as those based on F, and R-
 factors based on ALL data will be even larger.
;
_reflns_number_total     529
_reflns_number_gt     437
_reflns_threshold_expression     I>2\s(I)
_refine_ls_structure_factor_coef     Fsqd
_refine_ls_matrix_type     full
_refine_ls_R_factor_all     0.0434
_refine_ls_R_factor_gt     0.0340
_refine_ls_wR_factor_gt     0.0684
_refine_ls_wR_factor_ref     0.0710
_refine_ls_goodness_of_fit_ref     1.073
_refine_ls_restrained_S_all     1.073
_refine_ls_number_reflns     529
_refine_ls_number_parameters     69
_refine_ls_number_restraints     0
_refine_ls_hydrogen_treatment     mixed
_refine_ls_weighting_scheme     calc
_refine_ls_weighting_details
         'calc w=1/[\s^2^(Fo^2^)+(0.0208P)^2^+0.4073P] where P=(Fo^2^+2Fc^2^)/3'
_atom_sites_solution_hydrogens     geom
_atom_sites_solution_primary     direct
_atom_sites_solution_secondary     difmap
_refine_ls_shift/su_max     0.000
_refine_ls_shift/su_mean     0.000
_refine_diff_density_max     0.115
_refine_diff_density_min     -0.152
_refine_ls_extinction_method     'SHELXL97 (Sheldrick, 2008)'
_refine_ls_extinction_coef     0.013(2)
_refine_ls_extinction_expression
                                  'Fc^*^=kFc[1+0.001xFc^2^\l^3^/sin(2\q)]^-1/4^'
_refine_ls_abs_structure_details     ?
_refine_ls_abs_structure_Flack     ?
loop_
    _atom_type_symbol
    _atom_type_description
    _atom_type_scat_dispersion_real
    _atom_type_scat_dispersion_imag
    _atom_type_scat_source
    'C' 'C' 0.0033 0.0000
                         'International Tables Vol C Tables 4.2.6.8 and 6.1.1.4'
    'H' 'H' 0.0000 0.0000
                         'International Tables Vol C Tables 4.2.6.8 and 6.1.1.4'
    'N' 'N' 0.0061 0.0000
                         'International Tables Vol C Tables 4.2.6.8 and 6.1.1.4'
    'O' 'O' 0.0106 0.0000
                         'International Tables Vol C Tables 4.2.6.8 and 6.1.1.4'
_computing_data_collection     'P3/PC Data Collection Software (Siemens, 1991)'
_computing_cell_refinement     'P3/PC Data Collection Software (Siemens, 1991)'
_computing_data_reduction     'SHELXTL-Plus (Sheldrick, 2008)'
_computing_structure_solution     'SHELXS97 (Sheldrick, 2008)'
_computing_structure_refinement     'SHELXL97 (Sheldrick, 2008)'
_computing_molecular_graphics     'SHELXTL-Plus (Sheldrick, 2008)'
_computing_publication_material
                            'SHELXL97 (Sheldrick, 2008) and PLATON (Spek, 2003)'
loop_
    _atom_site_type_symbol
    _atom_site_label
    _atom_site_fract_x
    _atom_site_fract_y
    _atom_site_fract_z
    _atom_site_U_iso_or_equiv
    _atom_site_adp_type
    _atom_site_calc_flag
    _atom_site_refinement_flags
    _atom_site_occupancy
    _atom_site_disorder_assembly
    _atom_site_disorder_group
    N N1 0.2116(4) 0.41727(11) 0.15388(16) 0.0350(5) Uani d . 1 . .
    C C1 0.1130(6) 0.48556(11) 0.1948(2) 0.0364(6) Uani d . 1 . .
    O O1 0.4527(4) 0.41624(10) 0.06569(15) 0.0456(5) Uani d . 1 . .
    H H1 0.357(7) 0.4338(15) -0.012(3) 0.072(10) Uiso d . 1 . .
    C C2 0.1068(5) 0.34702(11) 0.2004(2) 0.0332(5) Uani d . 1 . .
    O O2 0.1965(5) 0.54622(9) 0.14878(15) 0.0531(6) Uani d . 1 . .
    C C3 0.2131(7) 0.27901(13) 0.1487(2) 0.0456(7) Uani d . 1 . .
    H H3 0.3541 0.2788 0.0808 0.055 Uiso calc R 1 . .
    C C4 0.1046(7) 0.21177(13) 0.2002(2) 0.0557(8) Uani d . 1 . .
    H H4 0.1745 0.1659 0.1669 0.067 Uiso calc R 1 . .
loop_
    _atom_site_aniso_label
    _atom_site_aniso_U_11
    _atom_site_aniso_U_22
    _atom_site_aniso_U_33
    _atom_site_aniso_U_12
    _atom_site_aniso_U_13
    _atom_site_aniso_U_23
    N1 0.0369(10) 0.0401(9) 0.0279(8) 0.0022(10) 0.0011(9) -0.0011(8)
    C1 0.0452(15) 0.0371(12) 0.0269(10) -0.0036(11) -0.0014(13) -0.0019(9)
    O1 0.0416(9) 0.0631(10) 0.0320(8) 0.0113(10) 0.0045(9) 0.0052(9)
    C2 0.0354(14) 0.0334(10) 0.0309(10) 0.0004(10) -0.0096(12) -0.0007(8)
    O2 0.0823(16) 0.0374(8) 0.0397(9) -0.0123(10) 0.0136(13) 0.0017(7)
    C3 0.0519(16) 0.0435(13) 0.0415(13) 0.0099(13) -0.0118(16) -0.0077(10)
    C4 0.072(2) 0.0336(11) 0.0615(16) 0.0086(13) -0.0242(18) -0.0079(11)
_geom_special_details
;
 All esds (except the esd in the dihedral angle between two l.s. planes)
 are estimated using the full covariance matrix.  The cell esds are taken
 into account individually in the estimation of esds in distances, angles
 and torsion angles; correlations between esds in cell parameters are only
 used when they are defined by crystal symmetry.  An approximate
(isotropic)
 treatment of cell esds is used for estimating esds involving l.s. planes.
;
loop_
    _geom_bond_atom_site_label_1
    _geom_bond_atom_site_label_2
    _geom_bond_site_symmetry_2
    _geom_bond_distance
    _geom_bond_publ_flag
    N1 C1 . 1.345(3) ?
    N1 O1 . 1.381(2) ?
    N1 C2 . 1.404(3) ?
    C1 O2 . 1.226(3) ?
    C1 C1 3 1.503(4) ?
    O1 H1 . 0.96(3) ?
    C2 C2 3 1.381(4) ?
    C2 C3 . 1.391(3) ?
    C3 C4 . 1.382(3) ?
    C3 H3 . 0.9300 ?
    C4 C4 3 1.372(6) ?
    C4 H4 . 0.9300 ?
loop_
    _geom_angle_atom_site_label_1
    _geom_angle_atom_site_label_2
    _geom_angle_atom_site_label_3
    _geom_angle_site_symmetry_1
    _geom_angle_site_symmetry_3
    _geom_angle
    _geom_angle_publ_flag
    C1 N1 O1 . . 117.21(19) ?
    C1 N1 C2 . . 125.42(18) ?
    O1 N1 C2 . . 117.18(18) ?
    O2 C1 N1 . . 124.4(2) ?
    O2 C1 C1 . 3 119.22(14) ?
    N1 C1 C1 . 3 116.41(12) ?
    N1 O1 H1 . . 104.2(17) ?
    C2 C2 C3 3 . 120.47(15) ?
    C2 C2 N1 3 . 118.08(11) ?
    C3 C2 N1 . . 121.5(2) ?
    C4 C3 C2 . . 118.6(2) ?
    C4 C3 H3 . . 120.7 ?
    C2 C3 H3 . . 120.7 ?
    C4 C4 C3 3 . 120.93(16) ?
    C4 C4 H4 3 . 119.5 ?
    C3 C4 H4 . . 119.5 ?
loop_
    _geom_torsion_atom_site_label_1
    _geom_torsion_atom_site_label_2
    _geom_torsion_atom_site_label_3
    _geom_torsion_atom_site_label_4
    _geom_torsion_site_symmetry_1
    _geom_torsion_site_symmetry_2
    _geom_torsion_site_symmetry_3
    _geom_torsion_site_symmetry_4
    _geom_torsion
    _geom_torsion_publ_flag
    O1 N1 C1 O2 . . . . 8.8(3) ?
    C2 N1 C1 O2 . . . . -176.4(2) ?
    O1 N1 C1 C1 . . . 3 -170.8(2) ?
    C2 N1 C1 C1 . . . 3 4.1(4) ?
    C1 N1 C2 C2 . . . 3 -2.5(4) ?
    O1 N1 C2 C2 . . . 3 172.3(2) ?
    C1 N1 C2 C3 . . . . 177.4(2) ?
    O1 N1 C2 C3 . . . . -7.8(3) ?
    C2 C2 C3 C4 3 . . . -1.1(4) ?
    N1 C2 C3 C4 . . . . 178.9(2) ?
    C2 C3 C4 C4 . . . 3 0.3(5) ?
loop_
    _geom_hbond_atom_site_label_D
    _geom_hbond_atom_site_label_H
    _geom_hbond_atom_site_label_A
    _geom_hbond_site_symmetry_A
    _geom_hbond_distance_DH
    _geom_hbond_distance_HA
    _geom_hbond_distance_DA
    _geom_hbond_angle_DHA
    O1 H1 O2 4_565 0.96(3) 1.63(3) 2.584(2) 174(3)
data_global
_journal_date_recd_electronic     2008-01-30
_journal_date_accepted     2008-02-04
_journal_name_full     'Acta Crystallographica, Section E'
_journal_year     2008
_journal_volume     64
_journal_issue      3
_journal_page_first     o571
_journal_page_last     o572
_journal_paper_category     QO
_journal_coeditor_code     HK2425
_publ_contact_author
;
Dr. Basem Fares Ali
Department fo Chemistry
Al al-Bayt University
Mafraq
Jordan
;
_publ_contact_author_name     'Basem Fares Ali'
_publ_contact_author_address
;
Department of Chemistry
Al al-Bayt University
Mafraq
Jordan
;
_publ_contact_author_email     bfali@aabu.edu.jo
_publ_contact_author_fax     'XXXXXX'
_publ_contact_author_phone     'XXXXXX'
_publ_section_title
;
1,4-Dihydroxyquinoxaline-2,3(1<i>H</i>,4<i>H</i>)-dione
;
loop_
    _publ_author_name
    _publ_author_footnote
    _publ_author_address
    'Abu El-Halawah, Rajab' .
;
Department of Chemistry,
Al al-Bayt University,
Mafraq
Jordan
;
    'Ali, Basem Fares' .
;
Department of Chemistry,
Al al-Bayt University,
Mafraq
Jordan
;
    'Ibrahim, Mohammad M.' .
;
Institut f\"ur Organische Chemie der Universit\"at Stuttgart
Pfaffenwaldring 55,
70569 Stuttgart
Germany
;
    'Zahra, Jalal A.' .
;
Chemistry Department,
University of Jorda,
Amman
Jordan
;
    'Frey, Wolfgang' .
;
Institut f\"ur Organische Chemie der Universit\"at Stuttgart
Pfaffenwaldring 55,
70569 Stuttgart
Germany
;
