# Supplementary material for: 1,4-Dihydroxy­quinoxaline-2,3(1H,4H)-dione
Source: Acta Crystallogr Sect E Struct Rep Online. 2008 Feb 8;64(Pt 3):o571–2. doi: 10.1107/S1600536808003784 (PMC2960817; doi:10.1107/S1600536808003784)
Supplement: Supplementary file 2 [file e-64-0o571-Isup2.hkl]

# 
# h,k,l, Fc-squared, Fo-squared, sigma(Fo-squared) and status flag 
# 
data_I
_shelx_title ' s1489rm in C222(1)' 
_shelx_refln_list_code          4 
_shelx_F_calc_maximum       96.75 
_exptl_crystal_F_000       400.00 
_reflns_d_resolution_high  0.7837 
 
loop_ 
 _symmetry_equiv_pos_as_xyz 
 'x, y, z' 
 '-x, -y, z+1/2' 
 '-x, y, -z+1/2' 
 'x, -y, -z' 
 'x+1/2, y+1/2, z' 
 '-x+1/2, -y+1/2, z+1/2' 
 '-x+1/2, y+1/2, -z+1/2' 
 'x+1/2, -y+1/2, -z' 
 
_cell_length_a     4.2562 
_cell_length_b    17.6301 
_cell_length_c    10.4775 
_cell_angle_alpha  90.000 
_cell_angle_beta   90.000 
_cell_angle_gamma  90.000 
 
_shelx_F_squared_multiplier     1.000 
 
loop_ 
 _refln_index_h 
 _refln_index_k 
 _refln_index_l 
 _refln_F_squared_calc 
 _refln_F_squared_meas 
 _refln_F_squared_sigma 
 _refln_observed_status 
   2   0   0      719.19      700.36     14.72 o 
   4   0   0       15.95       27.46      3.61 o 
   1   1   0      212.54      204.84      4.98 o 
   3   1   0     1328.71     1319.83     27.84 o 
   5   1   0        0.02        0.92      3.61 o 
   0   2   0     2467.55     2511.30     23.08 o 
   2   2   0        3.50        2.70      1.83 o 
   4   2   0        5.09        5.97      3.13 o 
   1   3   0      608.91      586.34     12.96 o 
   3   3   0       53.99       43.80      3.28 o 
   5   3   0        0.26        1.11      4.00 o 
   0   4   0      855.05      808.89     18.54 o 
   2   4   0      388.73      359.85      7.78 o 
   4   4   0        7.72        7.52      3.13 o 
   1   5   0      944.19      912.94     17.98 o 
   3   5   0       81.29       79.72      3.86 o 
   5   5   0       10.83       21.39      4.34 o 
   0   6   0     2976.98     2859.49     42.51 o 
   2   6   0      117.71      128.87      3.81 o 
   4   6   0      281.33      287.19      7.28 o 
   1   7   0     3418.60     3517.35     55.42 o 
   3   7   0      155.35      159.58      5.01 o 
   5   7   0      176.06      182.35      7.28 o 
   0   8   0     1905.14     1914.62     40.61 o 
   2   8   0       71.95       75.33      3.52 o 
   4   8   0       71.11       85.30      4.77 o 
   1   9   0      241.16      272.95      6.32 o 
   3   9   0       26.02       26.02      3.42 o 
   0  10   0       16.06       16.00      2.31 o 
   2  10   0       94.60       97.27      4.00 o 
   4  10   0        7.44        6.17      3.52 o 
   1  11   0      201.61      189.44      4.77 o 
   3  11   0        1.76        1.20      3.04 o 
   0  12   0       40.38       40.33      3.13 o 
   2  12   0      160.72      143.67      5.06 o 
   4  12   0        0.03        0.00      3.57 o 
   1  13   0        4.16        4.72      2.94 o 
   3  13   0       98.18       97.06      4.96 o 
   0  14   0      923.69      917.01     19.74 o 
   2  14   0        6.94       13.25      3.42 o 
   4  14   0        2.42        3.23      3.95 o 
   1  15   0       25.94       34.11      3.52 o 
   3  15   0        4.07        0.00      3.42 o 
   0  16   0      851.40      829.27     18.42 o 
   2  16   0       26.09       13.97      3.76 o 
   1  17   0       30.78       34.31      3.85 o 
   3  17   0       11.68       16.48      4.05 o 
   0  18   0        0.51       12.48      3.42 o 
   2  18   0       13.55       15.13      4.10 o 
   1  19   0        8.37        0.00      3.66 o 
   0  20   0        3.10        1.69      3.71 o 
   2  20   0        5.99        7.66      4.38 o 
   1  21   0       22.39       24.76      4.38 o 
   0  22   0        8.04       15.47      4.24 o 
   2   0   1      407.29      431.96      6.69 o 
   4   0   1      246.23      246.75      4.65 o 
   1   1   1     7996.45     7995.01     58.35 o 
   3   1   1      321.29      332.28      9.05 o 
   5   1   1       19.86       28.03      2.83 o 
   0   2   1     4298.95     4292.33     24.59 o 
   2   2   1        0.57        0.14      1.28 o 
   4   2   1       31.95       37.36      2.94 o 
   1   3   1      988.66      992.82     13.79 o 
   3   3   1        5.82        2.03      2.82 o 
   5   3   1        0.55        0.00      2.50 o 
   0   4   1      138.35      113.62      2.29 o 
   2   4   1      480.16      472.60      7.24 o 
   4   4   1       13.85       12.87      2.40 o 
   1   5   1      441.11      426.74      6.67 o 
   3   5   1       74.30       77.95      2.89 o 
   5   5   1       29.59       27.14      3.17 o 
   0   6   1     1519.40     1532.13     22.45 o 
   2   6   1      182.19      169.01      5.33 o 
   4   6   1      187.64      204.83      4.53 o 
   1   7   1     1213.11     1184.88     18.95 o 
   3   7   1       96.70       97.86      3.40 o 
   5   7   1       76.24       76.32      3.97 o 
   0   8   1      308.68      318.10      4.96 o 
   2   8   1      885.61      916.09     16.17 o 
   4   8   1      323.29      340.51     11.14 o 
   1   9   1      187.96      207.25      3.67 o 
   3   9   1       28.53       28.39      2.55 o 
   0  10   1      218.63      229.81      3.97 o 
   2  10   1       61.46       61.02      2.56 o 
   4  10   1       17.73       17.60      3.57 o 
   1  11   1      125.92      122.55      2.94 o 
   3  11   1       64.33       65.74      3.00 o 
   0  12   1        0.08        1.19      1.75 o 
   2  12   1       46.22       57.47      2.69 o 
   4  12   1       20.54       44.53     20.55 o 
   1  13   1       66.51       74.16      6.22 o 
   3  13   1       36.06       36.56      2.76 o 
   0  14   1     1933.32     1867.25     55.46 o 
   2  14   1       48.54       49.08      2.70 o 
   4  14   1       16.84       13.96      2.96 o 
   1  15   1      417.96      404.82      7.91 o 
   3  15   1      231.74      229.56      5.15 o 
   0  16   1      466.15      452.66     10.16 o 
   2  16   1       53.49       50.14      3.03 o 
   1  17   1       17.32       20.19      3.13 o 
   3  17   1        4.64        3.12      4.87 o 
   0  18   1      121.15      129.37      5.64 o 
   2  18   1       17.67       20.46      4.65 o 
   1  19   1       11.73        8.95      4.84 o 
   0  20   1        0.26        0.00      2.41 o 
   2  20   1        3.33        9.66      2.95 o 
   1  21   1       49.55       58.56      4.60 o 
   0  22   1       14.55       13.64      3.59 o 
   0   0   2     9359.96     8870.42    130.34 o 
   2   0   2      665.75      684.48     10.91 o 
   4   0   2      121.06      115.07      3.58 o 
   1   1   2     8464.08     8549.10     50.41 o 
   3   1   2       47.98       45.47      3.52 o 
   5   1   2       10.83       12.29      2.71 o 
   0   2   2      322.87      306.79     14.33 o 
   2   2   2      262.43      246.82      4.06 o 
   4   2   2       70.41       62.96      3.20 o 
   1   3   2      331.32      334.40      5.34 o 
   3   3   2       83.22       82.74      3.90 o 
   5   3   2       18.98       15.50      4.91 o 
   0   4   2     1411.39     1420.49     19.70 o 
   2   4   2      168.65      159.63      2.98 o 
   4   4   2       19.33       21.52      2.42 o 
   1   5   2      519.09      496.21      7.70 o 
   3   5   2       36.82       27.58      6.75 o 
   5   5   2       13.49       19.97      3.23 o 
   0   6   2     2265.05     2252.44     44.93 o 
   2   6   2      812.07      808.26     12.44 o 
   4   6   2       49.83       48.00      2.93 o 
   1   7   2     1318.25     1370.94     20.90 o 
   3   7   2      135.37      132.20      4.99 o 
   5   7   2       79.80       71.94      4.02 o 
   0   8   2       82.24       75.34      2.06 o 
   2   8   2      182.29      187.14      3.53 o 
   4   8   2      266.85      258.19      5.17 o 
   1   9   2      934.84      971.36     14.44 o 
   3   9   2       81.41       78.15      3.05 o 
   0  10   2       48.15       58.41      2.13 o 
   2  10   2        9.49        8.60      5.78 o 
   4  10   2       21.62       19.72     13.32 o 
   1  11   2      132.00      129.81      5.38 o 
   3  11   2       10.86        7.23      2.35 o 
   0  12   2      130.66      120.83      3.06 o 
   2  12   2       36.01       36.14      2.49 o 
   4  12   2        5.64       13.61      2.84 o 
   1  13   2      339.10      329.08     10.16 o 
   3  13   2       10.30       11.32      5.08 o 
   0  14   2      151.18      146.82      3.51 o 
   2  14   2      224.86      218.31      7.14 o 
   4  14   2       65.36       66.55      3.83 o 
   1  15   2     1213.76     1178.14     18.40 o 
   3  15   2        2.69        1.94      2.45 o 
   0  16   2      120.40      117.45      5.49 o 
   2  16   2       56.87       53.75      9.73 o 
   1  17   2       32.59       34.91      4.07 o 
   3  17   2        0.93        3.63      8.41 o 
   0  18   2       27.45       22.31      2.57 o 
   2  18   2       35.62       38.64      3.27 o 
   1  19   2       56.04       63.62      7.11 o 
   0  20   2       16.90       28.91     10.02 o 
   2  20   2        9.61       13.49      3.20 o 
   1  21   2       12.75       14.09      3.08 o 
   0  22   2       13.18       14.97      3.12 o 
   2   0   3     6403.13     6580.88     59.46 o 
   4   0   3       52.42       57.37      3.01 o 
   1   1   3     8258.48     8410.49     82.50 o 
   3   1   3       85.40       89.54      2.90 o 
   5   1   3       20.62       20.59      4.12 o 
   0   2   3     1006.07     1037.40     14.11 o 
   2   2   3      306.67      311.72     20.13 o 
   4   2   3       54.37       59.58      3.01 o 
   1   3   3     1603.23     1674.55     25.25 o 
   3   3   3       62.00       59.90      7.25 o 
   5   3   3        0.63        0.00      2.60 o 
   0   4   3      127.32      124.76      2.46 o 
   2   4   3      475.61      468.76     16.35 o 
   4   4   3       16.34       23.02      2.50 o 
   1   5   3      244.28      229.93      3.89 o 
   3   5   3       62.64       59.34      3.11 o 
   5   5   3        3.21       17.01      2.92 o 
   0   6   3      119.83      114.91      2.25 o 
   2   6   3       15.67       24.73      4.00 o 
   4   6   3       77.60       85.61      3.39 o 
   1   7   3      282.93      297.87      6.68 o 
   3   7   3     1011.82     1039.26     20.80 o 
   5   7   3        8.98       13.76      2.98 o 
   0   8   3     4691.45     4997.88     50.54 o 
   2   8   3       68.37       72.13      3.04 o 
   4   8   3       23.38       19.02      2.71 o 
   1   9   3      225.02      203.08      6.83 o 
   3   9   3      148.84      131.58      3.63 o 
   0  10   3      224.86      239.67      4.13 o 
   2  10   3       62.18       63.52      2.71 o 
   4  10   3        5.81        3.10      2.63 o 
   1  11   3      125.87      119.61      3.08 o 
   3  11   3       20.78       19.62      2.50 o 
   0  12   3        3.25       10.44      3.83 o 
   2  12   3        6.96        6.76      2.16 o 
   4  12   3        5.72        8.44      4.19 o 
   1  13   3      102.31       94.58      8.99 o 
   3  13   3        4.31        5.58      5.08 o 
   0  14   3       21.44       19.14      2.46 o 
   2  14   3      151.40      157.46      6.63 o 
   4  14   3       16.86       22.34     11.71 o 
   1  15   3      250.20      269.95      4.77 o 
   3  15   3        7.56       16.21      3.11 o 
   0  16   3       71.83       74.09      3.12 o 
   2  16   3      118.73       98.25      4.41 o 
   1  17   3       13.35       14.99      2.62 o 
   3  17   3       20.21       17.65      2.96 o 
   0  18   3        1.04        8.29      7.64 o 
   2  18   3        7.58        3.25      2.71 o 
   1  19   3        2.75        4.88      2.57 o 
   0  20   3        4.36        4.10      4.05 o 
   2  20   3       10.35       14.23      8.19 o 
   1  21   3       20.56       25.92      3.27 o 
   0   0   4     4087.96     4127.83     91.72 o 
   2   0   4     1622.17     1576.58     29.64 o 
   4   0   4       97.50       94.28      7.06 o 
   1   1   4     1247.83     1340.49     21.62 o 
   3   1   4      172.06      187.71      4.99 o 
   5   1   4       35.33       26.38      3.36 o 
   0   2   4      514.18      533.58      8.30 o 
   2   2   4      633.13      629.56     17.12 o 
   4   2   4       29.83       27.70      2.67 o 
   1   3   4      211.55      208.23      3.46 o 
   3   3   4      137.40      137.33      5.06 o 
   5   3   4       14.86       19.36      4.58 o 
   0   4   4      159.29      164.61      4.97 o 
   2   4   4      188.82      188.99      3.54 o 
   4   4   4       34.11       36.73      2.81 o 
   1   5   4       75.70       71.30      6.80 o 
   3   5   4       85.64       90.18      3.08 o 
   5   5   4        2.13        1.67      3.18 o 
   0   6   4     1459.22     1483.99     21.91 o 
   2   6   4      249.92      230.84      4.23 o 
   4   6   4        9.73       11.72      9.18 o 
   1   7   4      328.93      363.14      5.61 o 
   3   7   4      466.98      456.60      7.39 o 
   0   8   4      498.79      524.58      8.26 o 
   2   8   4      127.50      126.81      5.54 o 
   4   8   4       23.71       20.54      2.71 o 
   1   9   4        6.21        4.85      1.80 o 
   3   9   4      372.40      365.84     10.18 o 
   0  10   4       61.32       56.06      2.44 o 
   2  10   4       17.13       12.87      2.28 o 
   4  10   4       11.46       14.30      2.74 o 
   1  11   4       34.54       38.84      3.54 o 
   3  11   4       40.02       44.52      4.43 o 
   0  12   4       37.54       34.70      2.35 o 
   2  12   4       27.22       23.51      4.14 o 
   4  12   4        1.11        3.87      3.97 o 
   1  13   4       23.34       24.97      3.40 o 
   3  13   4       16.41        7.37      2.74 o 
   0  14   4        0.14        2.39      2.09 o 
   2  14   4      471.44      474.87      7.73 o 
   1  15   4      546.91      521.46      8.33 o 
   3  15   4        5.16        5.38      2.71 o 
   0  16   4       24.20       29.41      3.54 o 
   2  16   4      132.99      149.11      9.69 o 
   1  17   4        6.48        4.56      2.60 o 
   3  17   4        5.45        6.60      2.88 o 
   0  18   4        4.20        9.51      2.47 o 
   2  18   4       12.59       18.30      6.26 o 
   1  19   4       34.02       47.12      9.20 o 
   0  20   4        7.16       18.21      9.27 o 
   1  21   4        5.46        6.72      3.03 o 
   2   0   5     1692.81     1698.44     23.92 o 
   4   0   5       66.28       54.40      8.51 o 
   1   1   5      522.65      578.11     14.62 o 
   3   1   5       63.37       56.38      2.86 o 
   5   1   5       24.72       23.90      3.30 o 
   0   2   5      205.56      208.56      3.58 o 
   2   2   5      486.51      467.65     20.77 o 
   4   2   5        6.26        4.65      2.32 o 
   1   3   5      421.79      413.18      6.48 o 
   3   3   5      105.89      110.67      5.86 o 
   0   4   5     1304.00     1309.87     95.94 o 
   2   4   5       79.99       82.78      2.67 o 
   4   4   5        4.64        2.55      2.45 o 
   1   5   5       60.28       64.11      2.22 o 
   3   5   5       60.18       56.24      3.16 o 
   0   6   5       92.09       91.14      2.35 o 
   2   6   5      198.47      198.24      9.84 o 
   4   6   5        5.04        4.56      2.49 o 
   1   7   5      814.01      798.38     24.51 o 
   3   7   5      403.88      388.72      6.56 o 
   0   8   5      697.58      754.56     21.01 o 
   2   8   5      962.42      934.35     32.32 o 
   4   8   5       34.86       42.96      6.38 o 
   1   9   5      329.38      337.08     10.45 o 
   3   9   5       14.61        9.55      2.42 o 
   0  10   5       30.57       29.09      5.90 o 
   2  10   5      161.85      160.11      7.38 o 
   4  10   5        0.31        8.98      5.97 o 
   1  11   5       30.44       39.18      6.38 o 
   3  11   5        6.01       15.05      2.50 o 
   0  12   5        1.51        5.23      4.67 o 
   2  12   5       38.49       37.24      9.49 o 
   4  12   5        4.64        0.81      3.16 o 
   1  13   5      121.54      112.78      3.43 o 
   3  13   5       32.44       37.79      3.01 o 
   0  14   5      172.82      170.86      8.82 o 
   2  14   5      380.04      390.70     11.72 o 
   1  15   5      135.41      127.53      3.92 o 
   3  15   5       60.19       65.94      4.75 o 
   0  16   5      122.32      111.34      3.77 o 
   2  16   5      187.46      191.28      9.47 o 
   1  17   5       13.64       21.65      2.85 o 
   0  18   5       41.26       33.47      3.22 o 
   2  18   5       10.80       12.66      6.91 o 
   1  19   5        1.88        0.00      2.69 o 
   0  20   5        9.58       17.99      4.36 o 
   0   0   6     2546.42     2602.54     90.86 o 
   2   0   6     1702.27     1728.62     25.60 o 
   4   0   6        5.00        9.55      4.46 o 
   1   1   6     1010.63     1037.08     23.67 o 
   3   1   6      415.73      392.87     16.96 o 
   0   2   6       86.15       79.35      2.23 o 
   2   2   6      145.37      138.36      6.12 o 
   4   2   6        0.26        0.00      2.40 o 
   1   3   6      152.18      153.80      3.03 o 
   3   3   6       24.48       17.94      2.35 o 
   0   4   6      425.74      415.06      6.52 o 
   2   4   6       11.34       11.07      2.04 o 
   4   4   6       15.30       21.89      3.37 o 
   1   5   6      114.47      108.89      2.85 o 
   3   5   6        8.64        3.82      2.32 o 
   0   6   6        4.66        3.29      1.70 o 
   2   6   6      522.69      500.65     21.54 o 
   4   6   6       25.48       29.82      3.01 o 
   1   7   6      466.37      474.98     10.02 o 
   3   7   6        0.14        0.00      2.23 o 
   0   8   6       21.17       20.26      2.92 o 
   2   8   6     1086.79     1040.64     15.69 o 
   4   8   6        9.97       13.12      2.73 o 
   1   9   6      213.43      218.10     10.18 o 
   3   9   6        7.65       11.81      2.44 o 
   0  10   6       78.08       82.62      3.66 o 
   2  10   6       16.33       16.93      2.45 o 
   4  10   6        0.64        4.05      2.67 o 
   1  11   6       46.97       46.13      2.66 o 
   3  11   6       12.84       13.02      3.11 o 
   0  12   6       65.31       65.90      4.60 o 
   2  12   6       10.80       15.01      7.97 o 
   1  13   6       80.43       74.58      6.72 o 
   3  13   6        4.52        3.02      2.62 o 
   0  14   6       22.45       23.58      2.47 o 
   2  14   6       38.59       45.77      3.13 o 
   1  15   6        0.50        0.00      6.12 o 
   3  15   6      202.09      224.72      5.71 o 
   0  16   6       52.24       47.75      3.00 o 
   2  16   6       42.61       38.76      8.48 o 
   1  17   6       14.10       15.30      2.77 o 
   0  18   6       24.54       26.23      5.73 o 
   2  18   6        4.94       12.82      3.76 o 
   1  19   6        8.36       20.20      4.65 o 
   0  20   6        0.10        0.81      2.94 o 
   2   0   7       24.69       25.85      2.53 o 
   4   0   7       93.16       80.25      3.59 o 
   1   1   7      374.79      361.80     19.14 o 
   3   1   7      520.16      490.86     12.28 o 
   0   2   7      223.52      262.07      9.79 o 
   2   2   7       79.51       76.25     14.77 o 
   4   2   7        8.28        6.25      4.58 o 
   1   3   7       30.24       30.11      2.23 o 
   3   3   7        0.88        0.00      2.38 o 
   0   4   7       67.62       68.38      2.50 o 
   2   4   7       14.93       13.42      2.25 o 
   4   4   7       12.90       16.45      2.76 o 
   1   5   7        0.99        2.86      1.92 o 
   3   5   7       29.15       32.30      2.66 o 
   0   6   7       54.72       56.91      2.47 o 
   2   6   7      581.41      563.80      8.92 o 
   4   6   7        3.59        0.42      2.59 o 
   1   7   7      996.68     1009.70     30.90 o 
   3   7   7        6.62       11.00      2.40 o 
   0   8   7        4.43        3.33      3.35 o 
   2   8   7      133.39      129.60      5.04 o 
   4   8   7       56.83       53.31      8.65 o 
   1   9   7       48.99       37.79      2.74 o 
   3   9   7        1.46        4.22      4.94 o 
   0  10   7        9.36       14.39      3.35 o 
   2  10   7        3.41        3.08      2.36 o 
   1  11   7      135.69      132.96      6.46 o 
   3  11   7        9.54        6.01      2.64 o 
   0  12   7        9.97       10.49      2.28 o 
   2  12   7        0.89        0.63      2.36 o 
   1  13   7        6.51        6.05      2.38 o 
   3  13   7       95.00      120.54     10.55 o 
   0  14   7      233.43      225.32      4.72 o 
   2  14   7       27.12       31.26      6.07 o 
   1  15   7       54.09       60.87      3.34 o 
   0  16   7       61.22       56.72      4.39 o 
   2  16   7        5.08        0.00      3.01 o 
   1  17   7        1.11        2.00      3.13 o 
   0  18   7       12.66       11.83      2.91 o 
   0   0   8     1077.67     1099.94     16.42 o 
   2   0   8      309.49      284.42      7.48 o 
   4   0   8       74.07       76.24      5.78 o 
   1   1   8       65.41       56.17      2.67 o 
   3   1   8      168.62      159.05      4.31 o 
   0   2   8       46.80       41.97      3.47 o 
   2   2   8       28.72       26.95      2.45 o 
   4   2   8       22.49       26.84     13.03 o 
   1   3   8       22.43       17.26      3.61 o 
   3   3   8        0.94        0.00      8.02 o 
   0   4   8       23.61       27.32      2.28 o 
   2   4   8        7.84        6.07      3.30 o 
   4   4   8        8.68        9.61      2.87 o 
   1   5   8      200.26      189.17      9.11 o 
   3   5   8        8.01       11.92      8.21 o 
   0   6   8       13.74       18.28      3.13 o 
   2   6   8       68.07       69.03      3.12 o 
   4   6   8       49.10       54.52      3.59 o 
   1   7   8      937.08      895.12     24.23 o 
   3   7   8       24.65       22.96      4.53 o 
   0   8   8       26.55       28.54      4.67 o 
   2   8   8      292.27      282.53      5.12 o 
   1   9   8      239.48      234.07      7.62 o 
   3   9   8       20.84       28.81      3.05 o 
   0  10   8       67.61       67.97      3.30 o 
   2  10   8        9.82        9.67      2.59 o 
   1  11   8        9.66       15.92      2.38 o 
   3  11   8       23.64       24.98      6.43 o 
   0  12   8      172.83      158.57      4.06 o 
   2  12   8       10.94       17.60      7.20 o 
   1  13   8       14.08       14.16      2.69 o 
   3  13   8       25.16       18.81      3.56 o 
   0  14   8       95.97       89.21      3.63 o 
   2  14   8       15.57       21.28      2.93 o 
   1  15   8       86.06       81.37      3.81 o 
   0  16   8       34.91       33.83      3.12 o 
   2  16   8       14.14       17.09      3.30 o 
   1  17   8       15.12        9.97      3.25 o 
   0  18   8        7.44       11.27      3.00 o 
   2   0   9        1.60        3.57      2.26 o 
   4   0   9      152.46      139.27      4.84 o 
   1   1   9      250.82      248.86      5.64 o 
   3   1   9       16.12       12.20      2.81 o 
   0   2   9      112.84      113.75      7.40 o 
   2   2   9       79.41       74.97      3.20 o 
   1   3   9       22.93       20.05      2.39 o 
   3   3   9       21.03       35.76     10.21 o 
   0   4   9      234.44      232.58      9.26 o 
   2   4   9       19.52       16.91      5.13 o 
   1   5   9       45.59       43.31      2.74 o 
   3   5   9        3.38        7.00      2.64 o 
   0   6   9        0.12        0.00      2.14 o 
   2   6   9        4.30       12.53      5.88 o 
   1   7   9      333.32      320.91      8.95 o 
   3   7   9       44.28       43.29      3.32 o 
   0   8   9      819.85      813.20     28.70 o 
   2   8   9      121.02      131.45      4.06 o 
   1   9   9      151.45      158.86      4.27 o 
   3   9   9       32.00       45.08      3.33 o 
   0  10   9        0.17        0.00      2.43 o 
   2  10   9       15.99       15.97      2.88 o 
   1  11   9       18.57       27.76      4.19 o 
   3  11   9        9.70        8.94      7.23 o 
   0  12   9        7.00       13.58      5.85 o 
   2  12   9        9.25       12.05      3.83 o 
   1  13   9       11.13        8.92      2.72 o 
   0  14   9        9.50        7.29      7.40 o 
   2  14   9       52.92       62.35      4.00 o 
   1  15   9       15.75       20.10      4.87 o 
   0  16   9        0.17        0.00      5.81 o 
   0   0  10      122.09      118.88      5.81 o 
   2   0  10      248.22      225.92      4.93 o 
   1   1  10       75.44       69.78      3.15 o 
   3   1  10       22.59       28.20      3.44 o 
   0   2  10       67.89       65.04      3.17 o 
   2   2  10        3.66        2.58      2.40 o 
   1   3  10       22.62       19.25      3.78 o 
   3   3  10        7.96        7.57      7.90 o 
   0   4  10       10.91       14.67      2.38 o 
   2   4  10       17.74       17.99      3.28 o 
   1   5  10        9.03        6.52      5.06 o 
   3   5  10       23.86       19.95      3.08 o 
   0   6  10      835.40      842.36     22.57 o 
   2   6  10       15.28       16.14      2.74 o 
   1   7  10      154.76      155.21      4.24 o 
   3   7  10      134.44      145.61      8.02 o 
   0   8  10      211.68      212.53      6.51 o 
   2   8  10       24.48       29.06      4.10 o 
   1   9  10        2.44        4.29      5.40 o 
   0  10  10        0.03        0.00      2.45 o 
   2  10  10       11.30       19.78      3.16 o 
   1  11  10       34.10       33.14      3.08 o 
   0  12  10        1.19        3.21      2.69 o 
   2  12  10        4.28        5.45      3.05 o 
   1  13  10       41.08       46.64      3.54 o 
   0  14  10       13.28       15.68      4.34 o 
   2   0  11        8.10       18.36      4.67 o 
   1   1  11       98.24      103.32      3.69 o 
   3   1  11       19.37       12.77      3.30 o 
   0   2  11       43.56       44.71      2.86 o 
   2   2  11        0.02        0.00      2.63 o 
   1   3  11       69.48       77.31      3.53 o 
   3   3  11        6.86       10.29      2.98 o 
   0   4  11       29.09       26.28      2.78 o 
   2   4  11       20.98       26.11      2.98 o 
   1   5  11        2.16        4.72      2.48 o 
   0   6  11        2.12        2.36      2.49 o 
   2   6  11       28.91       31.99      4.19 o 
   1   7  11      123.94      132.15      9.35 o 
   0   8  11      802.11      804.56     13.02 o 
   2   8  11       25.07       35.49      3.29 o 
   1   9  11        0.06        0.20      2.72 o 
   0  10  11       63.25       82.05     14.22 o 
   1  11  11       16.05       18.03      6.38 o 
   0  12  11        1.84        0.00      2.87 o 
   0   0  12        4.05        0.10      2.50 o 
   2   0  12       36.68       34.89      9.47 o 
   1   1  12       32.68       30.26      3.03 o 
   0   2  12        9.75       13.00      2.60 o 
   2   2  12       22.46       21.04      5.52 o 
   1   3  12        0.54        0.00      2.67 o 
   0   4  12        2.64        2.36      2.62 o 
   2   4  12       19.71       20.49      3.32 o 
   1   5  12        1.49        0.00      2.54 o 
   0   6  12      145.59      148.12      4.58 o 
   1   7  12      135.69      147.38      4.72 o 
   0   8  12       21.41       20.84      3.11 o 
   1   9  12      118.13      112.77     11.37 o 
   1   1  13       23.89       31.52      8.00 o 
   0   2  13       36.04       41.53      3.25 o 
   1   3  13       20.41       24.12      7.76 o 
   0   4  13        0.28        0.00     12.67 o 
                                                 
